# Supplementary material for: Temporal interference stimulation disrupts spike timing in the primate brain
Source: Nat Commun. 2024 May 29;15:4558. doi: 10.1038/s41467-024-48962-2 (PMC11137077; doi:10.1038/s41467-024-48962-2)
Supplement: Supplementary file 4 — Source Data [file 41467_2024_48962_MOESM4_ESM.xlsx]

## Sheet: INFO
	Temporal interference stimulation disrupts spike timing in the primate brain
	Pedro G. Vieira1[, Matthew R. Krause1*[, Christopher C. Pack1
	1. Montreal Neurological Institute, McGill University Montreal, Quebec, Canada
	* Corresponding Author: matthew.krause@mcgill.ca
	[These authors contributed equally
	DATA POINTS
	FIGURE	SPREADSHEET #
	3	1
	4	1
	6	2
	Suppl. 3	1
	Suppl. 4	3

## Sheet: 1
		PHASE-LOCK VALUE
	CELL ID	BASELINE	TI-tACS	tACS	AREA	TI-tACS CURRENT (mA)	tACS CURRENT (mA)	STIMULATION FREQUENCY (Hz)
	1	0.369	0	---	V4	2	---	5
	2	0.0148141	0.0119765	­­­	V4	2	­­­	5
	3	0.146572	0.124079	­­­	V4	2	­­­	5
	4	0.228988	0	­­­	V4	2	­­­	5
	5	0.328203	0.0627268	­­­	V4	2	­­­	5
	6	0.0944985	0.00776	­­­	V4	2	­­­	5
	7	0.533747	0.0916123	­­­	V4	2	­­­	5
	8	0.204021	0.117773	­­­	V4	2	­­­	5
	9	0.123364	0	­­­	V4	2	­­­	5
	10	0.251994	0.0607084	­­­	V4	2	­­­	5
	11	0.142661	0	­­­	V4	2	­­­	5
	12	0	0.016061	­­­	V4	2	­­­	5
	13	0.329705	0.163411	­­­	V4	2	­­­	5
	14	0.174091	0.147647	­­­	V4	2	­­­	5
	15	0.313787	0	­­­	V4	2	­­­	5
	16	0.307331	0.0975522	­­­	V4	2	­­­	5
	17	0.0172947	0.0435601	­­­	V4	2	­­­	5
	18	0.0384465	0.0466799	­­­	V4	2	­­­	5
	19	0.0352995	0	­­­	V4	2	­­­	5
	20	0.365395	0.0357857	­­­	V4	2	­­­	5
	21	0.182943	0.0232332	­­­	V4	2	­­­	5
	22	0.0154054	0	­­­	V4	2	­­­	5
	23	0	0.0539694	­­­	V4	2	­­­	5
	24	0.0224955	0.000340271	­­­	V4	2	­­­	5
	25	0.0300619	0	­­­	V4	2	­­­	5
	26	0	0	­­­	V4	2	­­­	5
	27	0.0129776	0	­­­	V4	2	­­­	5
	28	0	0	­­­	V4	2	­­­	5
	29	0.071809	0	­­­	V4	2	­­­	5
	30	0.0282976	0	­­­	V4	2	­­­	5
	31	0.509224	0.219878	­­­	V4	2	­­­	5
	32	0.140589	0	­­­	V4	1	­­­	10
	33	0.0776087	0.045999	­­­	V4	1	­­­	10
	34	0.050344	0.0327478	­­­	V4	1	­­­	10
	35	0.164816	0.0315809	­­­	V4	1	­­­	10
	36	0.133418	0.0690958	­­­	V4	1	­­­	10
	37	0.0435601	0	­­­	V4	1	­­­	10
	38	0.0951551	0	­­­	V4	1	­­­	10
	39	0	0.0282468	­­­	V4	1	­­­	10
	40	0	0.0647455	­­­	V4	1	­­­	10
	41	0.0312042	0.0862956	­­­	V4	1	­­­	10
	42	0.214175	0.0967536	­­­	V4	2	­­­	10
	43	0.208363	0.146912	­­­	V4	2	­­­	10
	44	0.0568917	0	­­­	V4	2	­­­	10
	45	0.0580506	0	­­­	V4	2	­­­	10
	46	0	0	­­­	V4	2	­­­	10
	47	0.00440051	0.00282463	­­­	V4	2	­­­	10
	48	0.0552803	0	­­­	V4	2	­­­	10
	49	0.0280293	0	­­­	V4	2	­­­	10
	50	0.11837	0	­­­	V4	2	­­­	10
	51	0.0341355	0	­­­	V4	2	­­­	10
	52	0.0185472	0.176815	­­­	V4	2	­­­	10
	53	0.109888	0.0624298	­­­	V4	2	­­­	10
	54	0	0.0806295	­­­	V4	2	­­­	10
	55	0.0180004	0.0113044	­­­	V4	2	­­­	10
	56	0.0559031	0	­­­	V4	2	­­­	20
	57	0.0844176	0	­­­	V4	2	­­­	20
	58	0.0115346	0	­­­	V4	2	­­­	20
	59	0.0249474	0.0159977	­­­	V4	2	­­­	20
	60	0	0	­­­	V4	2	­­­	20
	61	0.0940988	0.0757798	­­­	V4	2	­­­	20
	62	0.139738	0.0906751	­­­	V4	2	­­­	20
	63	0	0	­­­	V4	2	­­­	20
	64	0	0	­­­	V4	2	­­­	20
	65	0.0211044	0.0271224	­­­	V4	2	­­­	20
	66	0.0516137	0.0948088	­­­	V4	2	­­­	20
	67	0	0	­­­	V4	2	­­­	20
	68	0	0.0354502	­­­	V4	2	­­­	20
	69	0.0486598	0.0438649	­­­	V4	2	­­­	20
	70	0	0	­­­	V4	2	­­­	20
	71	0.0255202	0	­­­	V4	2	­­­	20
	72	0.0484765	0.0455378	­­­	V4	2	­­­	20
	73	0.078651	0.045586	­­­	V4	2	­­­	20
	74	0.0699822	0	­­­	V4	2	­­­	20
	75	0	0	­­­	V4	2	­­­	20
	76	0.0636257	0.0260591	­­­	V4	2	­­­	20
	77	0.0336152	0	­­­	V4	2	­­­	20
	78	0.0268248	0.0805187	­­­	V4	2	­­­	20
	79	0.0386141	0.0275258	­­­	V4	2	­­­	20
	80	0.0343724	0	­­­	V4	2	­­­	20
	81	0.0395201	0.00341746	0.0226365	7A	1	1	20
	82	0.0575524	0	0.0326414	7A	1	1	20
	83	0.0286197	0	0	7A	1	1	20
	84	0	0.0449852	0.0421142	7A	1	1	20
	85	0.0502894	0	0.0416882	7A	1	1	20
	86	0.0131117	0	0.00973734	7A	1	1	20
	87	0.0437259	0	0.139392	7A	1	1	20
	88	0.105372	0	0.0440147	7A	1	1	20
	89	0.0069611	0	0.0223934	7A	1	1	20
	90	0	0	0	7A	1	1	20
	91	0	0.0104217	0.062689	7A	1	1	20
	92	0	0	0.0203091	7A	1	1	20
	93	0.160742	0.162661	0.0941125	7A	1	1	20
	94	0	0	0	7A	1	1	20
	95	0.0157982	0	0.0620598	7A	1	1	20
	96	0	0	0.0119037	7A	2	1	20
	97	0.0380571	0	0	7A	2	1	20
	98	0	0	0	7A	2	1	20
	99	0	0	0.0731942	7A	2	1	20
	100	0	0.0283549	0	7A	2	1	20
	101	0	0	0.141824	7A	2	1	20
	102	0.145645	0	0.113351	7A	2	1	20
	103	0	0	0.0252708	7A	2	1	20
	104	0	0	0.040079	7A	2	1	20
	105	0.0296214	0.0328408	0.0206037	7A	2	1	20
	106	0	0.0662414	0	7A	2	1	20
	107	0	0	0	7A	2	1	20
	108	0	0	0.111589	7A	2	1	20
	109	0.0205932	0	0	7A	2	1	20
	110	0.0545843	0	0	7A	2	1	20
	111	0.0281268	0	0	7A	2	1	20
	112	0	0	0.0503438	7A	2	1	20
	113	0	0	0	7A	2	1	20
	114	0	0	0.0475751	7A	2	1	20
	115	0.0660611	0.0744982	0.124496	7A	2	1	20
	116	0.00730592	0	0.0361611	7A	2	1	20
	117	0	0.077393	0.0398054	7A	2	1	20
	118	0.0113563	0	0.0123603	7A	2	1	20
	119	0.0276367	0.0523769	0	7A	2	1	20
	120	0	0.00735881	0.0297511	7A	2	1	20
	121	0.0285534	0	0.00508699	7A	2	1	20
	122	0.0641952	0	0.0619871	7A	2	1	20
	123	0.00624387	0	0.0693727	7A	2	1	20
	124	0.0267075	0	0.113655	7A	2	1	20
	125	0.004392	0	0	7A	2	1	20
	126	0	0.0167201	0.0154571	7A	2	1	20
	127	0	0.0985644	0	7A	2	1	20
	128	0	0	0	7A	2	1	20
	129	0	0.0662817	0.0872982	7A	2	1	20
	130	0.00780561	0	0.0379824	7A	2	1	5
	131	0.088437	0	0	7A	2	1	5
	132	0	0	0.0678504	7A	2	1	5
	133	0.0713553	0	0	7A	2	1	5
	134	0.0181683	0	0.031806	7A	2	1	5
	135	0.0462401	0.0242026	0.0773806	7A	2	1	5
	136	0.059247	0	0.0322309	7A	2	1	5
	137	0	0	0	MT	2	1	20
	138	0	0.0336332	0.01706	MT	2	1	20
	139	0.0096168	0.0243196	0.0345857	MT	2	1	20
	140	0.0246146	0	0	MT	2	1	20
	141	0.0377959	0.0171008	0.049915	MT	2	1	20
	142	0	0.0199216	0.0784313	MT	2	1	20
	143	0	0.013887	0	MT	2	1	20
	144	0.0164086	0	0	MT	2	1	20
	145	0.0773099	0	0	MT	2	1	20
	146	0	0.0122079	0	MT	2	1	20
	147	0	0.0161397	0.0193806	MT	2	1	20
	148	0.0253852	0.0339297	0	MT	2	1	20
	149	0.0850905	0	0.034235	MT	2.5	1	20
	150	0	0.0204632	0.0167609	MT	2.5	1	20
	151	0.0218989	0.022145	0	MT	2.5	1	20
	152	0.0555813	0	0.018336	MT	2.5	1	20
	153	0.0352698	0.0510325	0.0322329	MT	2.5	1	20
	154	0.0439776	0.0346188	0	MT	2.5	1	20
	155	0.14524	0	0	MT	2.5	1	20
	156	0	0	0	MT	2.5	1	20
	157	0	0.04651	0.0138806	MT	2.5	1	20
	158	0.0438942	0.125495	0	MT	2.5	1	20
	159	0.0189658	0.174216	0	MT	2.5	1	20
	160	0.0346809	0.133333	0	MT	2.5	1	20
	161	0	0	0	MT	2.5	1	20
	162	0	0	0.0596075	MT	2.5	1	20
	163	0	0	0.0281783	MT	2.5	1	20
	164	0	0	0.064594	MT	2.5	1	20
	165	0	0	0.0439811	MT	2.5	1	20
	166	0	0	0	MT	2.5	1	20
	167	0.0922983	0.0392399	0.0230029	MT	2.5	1	20
	168	0	0	0.044677	MT	2.5	1	20
	169	0.0214124	0	0	MT	2.5	1	20
	170	0.0371049	0	0.0686702	MT	2.5	1	20
	171	0.0900065	0.0283082	0	MT	2.5	1	20
	172	0.101804	0.0442333	0.0231673	MT	2.5	1	20
	173	0.0264675	0	0	MT	2.5	1	20
	174	0.0476188	0	0.0514028	MT	2.5	1	20
	175	0.00574588	0	0.0347839	MT	2.5	1	20
	176	0	0.0585945	0	MT	2.5	1	20
	177	0	0.0101299	0	MT	2.5	1	20
	178	0.0900886	0	0	MT	2.5	1	20
	179	0.0256599	0	0	MT	2.5	1	20
	180	0.0439777	0	0	MT	2.5	1	20
	181	0.0695862	0.0482354	0	MT	2.5	1	20
	182	0.170049	0	0.0234429	MT	2.5	1	20
	183	0.0569104	0.0355755	0.0126506	MT	2.5	1	20
	184	0	0.0130745	0.0358281	MT	2.5	1	20
	185	0.0397846	0.0397364	0.0359958	MT	2.5	1	20
	186	0.0627437	0.0347542	0	MT	2.5	1	20
	187	0.0304303	0.0516806	0	MT	2.5	1	20
	188	0.048611	0.0367686	0.0539968	MT	2.5	1	20
	189	0.0371203	0.0415276	0.0213634	MT	2.5	1	20
	190	0.0406295	0	0	MT	2.5	1	20
	191	0.0997346	0.0491649	0	MT	2.5	1	20
	192	0.0968158	0.0132223	0.0318759	MT	2.5	1	20
	193	0.0405791	0	0	7A	2.5	1	20
	194	0.0457225	0	0.0435955	7A	2.5	1	20
	195	0.00875317	0	0.047457	7A	2.5	1	20
	196	0	0	0.0832953	7A	2.5	1	20
	197	0	0	0	7A	2.5	1	20
	198	0.044522	0.0222285	0	7A	2.5	1	20
	199	0.0136058	0.0961564	0	MT	2.5	1	20
	200	0.159719	0	0	MT	2.5	1	20
	201	0	0.0219772	0	MT	2.5	1	20
	202	0.0347808	0.0215161	0.146035	7A	2.5	1	10
	203	0.03576	0.0307006	0.148386	7A	2.5	1	10
	204	0	0.0596667	0.132745	7A	2.5	1	10
	205	0	0.036388	0.168142	7A	2.5	1	10
	206	0	0.0895272	0.423203	7A	2.5	1	10
	207	0	0	0.0834753	7A	2.5	1	10
	208	0.0148794	0	0.0686524	7A	2.5	1	10
	209	0.0324618	0.0631315	0.021152	7A	2.5	1	10
	210	0.223044	0	0	7A	2.5	1	10
	211	0.0624795	0	0.0454493	7A	2.5	1	10
	212	0.00915722	0	0.0416516	7A	2.5	1	10
	213	0	0	0.0168155	7A	2.5	1	10
	214	0	0	0	MT	2.5	1	10
	215	0.0538505	0.0348333	0.0174974	MT	2.5	1	10
	216	0.0296565	0.0240416	0.0336285	MT	2.5	1	10
	217	0.0442722	0	0	MT	2.5	1	10
	218	0.0492594	0.061117	0.0304354	MT	2.5	1	10
	219	0.0200686	0.0231861	0	MT	2.5	1	10
	220	0.040059	0.0738251	0.0427784	MT	2.5	1	10
	221	0.0985382	0	0.0440962	MT	2	1	10
	222	0	0	0.0265973	MT	2	1	10
	223	0.027867	0	0	MT	2	1	10
	224	0.0501448	0.0166315	0.25822	MT	2	1	10
	225	0.0527677	0.0107518	0.114406	MT	2	1	10
	226	0.0132361	0	0.0136474	MT	2	1	10
	227	0.0917013	0.0564747	0.55082	MT	2	1	10
	228	0.064048	0	0.140366	MT	2	1	10
	229	0.0353784	0	0.29397	MT	2	1	10
	230	0	0	0.0470054	MT	2	1	10
	231	0.0293855	0	0.0434637	MT	2	1	10
	232	0.192761	0	0.14049	MT	2	1	10
	233	0	0	0.0272733	MT	2	1	10
	234	0.0418811	0	0.0440598	MT	2	1	10
	Red labeled numbers indicate p < 0.05 (randomization test)

## Sheet: 2
		PHASE-LOCK VALUE
	CELL ID	BASELINE	AM-tACS	tACS	AREA	AM-tACS CURRENT (mA)	tACS CURRENT (mA)	STIMULATION FREQUENCY (Hz)
	1	0.099	0.023	0.044	MT	2.5	1	10
	2	0	0.0483469	0.0265973	MT	2.5	1	10
	3	0.027867	0.0581007	0	MT	2.5	1	10
	4	0.0501448	0.105245	0.25822	MT	2.5	1	10
	5	0.0527677	0	0.114406	MT	2.5	1	10
	6	0.0132361	0.0316162	0.0136474	MT	2.5	1	10
	7	0.0917013	0.358926	0.55082	MT	2.5	1	10
	8	0.064048	0.0234412	0.140366	MT	2.5	1	10
	9	0.0353784	0.100994	0.29397	MT	2.5	1	10
	10	0	0	0.0470054	MT	2.5	1	10
	11	0.0293855	0.101963	0.0434637	MT	2.5	1	10
	12	0.192761	0.287276	0.14049	MT	2.5	1	10
	13	0	0.0401091	0.0272733	MT	2.5	1	10
	14	0.0418811	0	0.0440598	MT	2.5	1	10
	15	0.00619058	0.389351	0.639114	MT	2.5	1	10
	16	0.0153028	0.375607	0.654179	MT	2.5	1	10
	17	0	0.0907713	0.0393627	MT	2.5	1	10
	18	0.0226782	0	0.0312343	MT	2.5	1	10
	19	0	0	0.0184755	MT	2.5	1	10
	20	0	0.014373	0	MT	2.5	1	10
	Red labeled numbers indicate p < 0.05 (randomization test)

## Sheet: 3
		FIRING RATE
	CELL ID	BASELINE	TI-tACS	AREA	TI-tACS CURRENT (mA)	STIMULATION FREQUENCY (Hz)
	1	0.750	0.624	V4	2	5
	2	26.917	25.7669	V4	2	5
	3	2.57374	3.1112	V4	2	5
	4	1.51543	1.13127	V4	2	5
	5	0.253178	0.128759	V4	2	5
	6	5.77091	4.5659	V4	2	5
	7	0.173831	0.472787	V4	2	5
	8	0.410571	0.727632	V4	2	5
	9	2.07578	1.95886	V4	2	5
	10	2.85441	2.56888	V4	2	5
	11	6.95641	6.2659	V4	2	5
	12	17.0911	12.9198	V4	2	5
	13	0.398725	0.397353	V4	2	5
	14	0.67939	0.267606	V4	2	5
	15	1.28045	1.07049	V4	2	5
	16	1.18755	1.57314	V4	2	5
	17	1.63044	1.62686	V4	2	5
	18	8.77679	6.39191	V4	2	5
	19	2.52943	2.4652	V4	2	5
	20	2.69855	2.57593	V4	2	5
	21	6.13911	7.2545	V4	2	5
	22	36.4638	27.4595	V4	2	5
	23	1.50087	1.80544	V4	2	5
	24	4.4964	5.7796	V4	2	5
	25	10.8494	9.84395	V4	2	5
	26	5.50844	1.60314	V4	2	5
	27	2.52062	2.65551	V4	2	5
	28	12.9142	12.2373	V4	2	5
	29	1.97595	1.65769	V4	2	5
	30	4.52304	3.49688	V4	2	5
	31	0.276149	0.322941	V4	2	5
	32	0.654164	0.393363	V4	1	10
	33	1.10657	1.23545	V4	1	10
	34	4.38563	4.35565	V4	1	10
	35	3.3854	2.60357	V4	1	10
	36	0.572784	0.985633	V4	1	10
	37	7.83572	9.69687	V4	1	10
	38	7.65984	4.15866	V4	1	10
	39	1.58325	2.39164	V4	1	10
	40	5.71138	4.45259	V4	1	10
	41	5.79424	6.65384	V4	1	10
	42	1.67693	1.23888	V4	2	10
	43	0.916992	0.61377	V4	2	10
	44	5.61167	6.98903	V4	2	10
	45	1.11665	1.1346	V4	2	10
	46	1.10148	3.18734	V4	2	10
	47	10.171	8.99474	V4	2	10
	48	1.63633	0.845801	V4	2	10
	49	8.40075	1.27671	V4	2	10
	50	0.306135	0.312319	V4	2	10
	51	20.8006	14.7473	V4	2	10
	52	2.53499	0.924227	V4	2	10
	53	0.819341	0.598845	V4	2	10
	54	5.91147	3.35067	V4	2	10
	55	12.0236	14.1096	V4	2	10
	56	1.01577	1.67757	V4	2	20
	57	1.31904	1.06094	V4	2	20
	58	1.63775	2.54498	V4	2	20
	59	4.93478	5.1117	V4	2	20
	60	2.6452	1.9268	V4	2	20
	61	1.01267	1.04443	V4	2	20
	62	0.520222	0.604021	V4	2	20
	63	3.11357	3.22723	V4	2	20
	64	12.969	14.1243	V4	2	20
	65	0.902644	0.79857	V4	2	20
	66	3.36234	4.09201	V4	2	20
	67	1.33754	1.73689	V4	2	20
	68	6.07556	6.32899	V4	2	20
	69	3.94031	4.05344	V4	2	20
	70	11.9411	12.3739	V4	2	20
	71	14.2081	12.3191	V4	2	20
	72	2.62391	5.70757	V4	2	20
	73	1.77039	2.36831	V4	2	20
	74	1.42429	1.92418	V4	2	20
	75	9.21184	8.55523	V4	2	20
	76	5.58676	8.67706	V4	2	20
	77	65.7459	61.1185	V4	2	20
	78	0.866928	1.62921	V4	2	20
	79	9.45789	9.30262	V4	2	20
	80	6.76284	5.66585	V4	2	20
	81	22.3528	21.057	7A	1	20
	82	19.3444	19.6265	7A	1	20
	83	9.94142	6.52484	7A	1	20
	84	6.89665	2.58975	7A	1	20
	85	5.87833	4.45989	7A	1	20
	86	4.80247	4.4277	7A	1	20
	87	1.44513	0.621097	7A	1	20
	88	6.818	4.7204	7A	1	20
	89	6.01575	5.92447	7A	1	20
	90	0.756838	0.576601	7A	1	20
	91	7.72306	7.06952	7A	1	20
	92	4.99668	5.06621	7A	1	20
	93	1.21836	0.383275	7A	1	20
	94	4.47486	5.49341	7A	1	20
	95	1.12762	1.23243	7A	1	20
	96	9.52359	12.1787	7A	2	20
	97	2.10753	2.98193	7A	2	20
	98	0.891943	1.20508	7A	2	20
	99	2.85488	2.71673	7A	2	20
	100	1.20158	1.65899	7A	2	20
	101	9.04891	7.91618	7A	2	20
	102	0.648014	0.409082	7A	2	20
	103	10.7638	8.13904	7A	2	20
	104	12.1263	11.5763	7A	2	20
	105	7.62116	8.09841	7A	2	20
	106	1.35277	1.38555	7A	2	20
	107	9.8568	11.7213	7A	2	20
	108	0.297151	0.597105	7A	2	20
	109	15.3738	17.9623	7A	2	20
	110	2.49519	2.12716	7A	2	20
	111	9.98014	10.6237	7A	2	20
	112	1.72692	1.72338	7A	2	20
	113	2.54684	3.86817	7A	2	20
	114	1.692	1.86352	7A	2	20
	115	3.17088	3.00218	7A	2	20
	116	6.13606	8.01704	7A	2	20
	117	8.03995	5.14341	7A	2	20
	118	34.3383	34.7831	7A	2	20
	119	2.63493	2.93397	7A	2	20
	120	3.12857	3.36837	7A	2	20
	121	9.57014	8.5166	7A	2	20
	122	3.0566	3.04282	7A	2	20
	123	2.56129	1.56273	7A	2	20
	124	4.0457	4.1658	7A	2	20
	125	9.47221	7.9235	7A	2	20
	126	7.41528	6.47303	7A	2	20
	127	1.08501	1.76243	7A	2	20
	128	0.979903	0.878874	7A	2	20
	129	3.39815	2.61277	7A	2	20
	130	29.1432	27.6233	7A	2	5
	131	3.26312	4.16508	7A	2	5
	132	3.32186	3.48941	7A	2	5
	133	1.03544	1.08412	7A	2	5
	134	5.13901	4.37952	7A	2	5
	135	1.33068	1.51063	7A	2	5
	136	5.74896	5.26286	7A	2	5
	137	3.24667	3.87149	MT	2	20
	138	2.01253	1.85452	MT	2	20
	139	8.59877	7.20125	MT	2	20
	140	2.5829	6.36004	MT	2	20
	141	9.44423	8.11708	MT	2	20
	142	3.7224	2.49907	MT	2	20
	143	9.66922	8.6275	MT	2	20
	144	3.82533	7.22497	MT	2	20
	145	3.97756	3.04282	MT	2	20
	146	11.4692	12.6814	MT	2	20
	147	9.42443	9.20543	MT	2	20
	148	3.85205	3.80081	MT	2	20
	149	1.03155	1.01646	MT	2.5	20
	150	6.43499	8.31072	MT	2.5	20
	151	6.58632	5.48177	MT	2.5	20
	152	6.28253	3.04726	MT	2.5	20
	153	4.42263	2.68069	MT	2.5	20
	154	7.65171	6.07168	MT	2.5	20
	155	1.68887	2.6948	MT	2.5	20
	156	13.8393	23.2209	MT	2.5	20
	157	5.48729	7.50641	MT	2.5	20
	158	25.6459	30.6582	MT	2.5	20
	159	20.15	18.72	MT	2.5	20
	160	23.12	28.34	MT	2.5	20
	161	1.844	2.43802	MT	2.5	20
	162	2.42898	2.32134	MT	2.5	20
	163	5.38718	4.13884	MT	2.5	20
	164	1.72922	1.19417	MT	2.5	20
	165	3.62443	3.31756	MT	2.5	20
	166	1.7867	2.28024	MT	2.5	20
	167	3.913	3.69553	MT	2.5	20
	168	8.5404	10.5262	MT	2.5	20
	169	2.66413	1.21357	MT	2.5	20
	170	1.4618	0.719974	MT	2.5	20
	171	3.4184	3.44243	MT	2.5	20
	172	3.68022	3.555	MT	2.5	20
	173	10.7261	8.44718	MT	2.5	20
	174	4.06538	1.7549	MT	2.5	20
	175	0.811059	0.406144	MT	2.5	20
	176	1.69301	1.65118	MT	2.5	20
	177	19.0028	16.7835	MT	2.5	20
	178	0.207798	0.206173	MT	2.5	20
	179	4.88497	5.19856	MT	2.5	20
	180	11.1542	6.3134	MT	2.5	20
	181	6.30092	5.6798	MT	2.5	20
	182	3.63614	3.39039	MT	2.5	20
	183	2.64794	2.93598	MT	2.5	20
	184	0.857625	0.832356	MT	2.5	20
	185	6.71715	5.12564	MT	2.5	20
	186	10.1697	8.75196	MT	2.5	20
	187	7.63439	7.42876	MT	2.5	20
	188	6.94882	6.67384	MT	2.5	20
	189	5.23065	6.41061	MT	2.5	20
	190	19.2932	19.6401	MT	2.5	20
	191	6.00683	2.31785	MT	2.5	20
	192	12.1959	14.7691	MT	2.5	20
	193	3.87375	4.36923	7A	2.5	20
	194	3.53365	3.77948	7A	2.5	20
	195	6.01823	6.82144	7A	2.5	20
	196	2.10129	2.83839	7A	2.5	20
	197	3.19734	3.80384	7A	2.5	20
	198	1.74755	4.47399	7A	2.5	20
	199	40.758	35.5258	MT	2.5	20
	200	1.06594	1.78387	MT	2.5	20
	201	4.10105	4.36118	MT	2.5	20
	202	6.12224	5.06431	7A	2.5	10
	203	5.88503	5.388	7A	2.5	10
	204	8.93337	8.53577	7A	2.5	10
	205	4.19674	3.85479	7A	2.5	10
	206	6.39512	5.36488	7A	2.5	10
	207	12.3975	12.7907	7A	2.5	10
	208	8.44797	8.6057	7A	2.5	10
	209	1.56853	1.66492	7A	2.5	10
	210	0.280269	0.452167	7A	2.5	10
	211	5.41479	4.20967	7A	2.5	10
	212	11.7107	11.3472	7A	2.5	10
	213	4.36625	3.71362	7A	2.5	10
	214	1.21409	0.861953	MT	2.5	10
	215	6.08281	8.11913	MT	2.5	10
	216	3.70937	5.24436	MT	2.5	10
	217	4.89088	4.78062	MT	2.5	10
	218	10.1854	9.82432	MT	2.5	10
	219	10.8437	12.423	MT	2.5	10
	220	23.3281	16.2043	MT	2.5	10
	221	6.6	5.72	MT	2	10
	222	1.86	1.288	MT	2	10
	223	2.405	2.461	MT	2	10
	224	20.222	16.315	MT	2	10
	225	24.3	24.108	MT	2	10
	226	9.015	8.2511	MT	2	10
	227	1.567	1.498	MT	2	10
	228	9.762	9.07	MT	2	10
	229	2.801	1.847	MT	2	10
	230	3.611	4.159	MT	2	10
	231	5.415	4.158	MT	2	10
	232	0.19	0.21	MT	2	10
	233	2.88	3.05	MT	2	10
	234	5.4	4.75	MT	2	10
	Red labeled numbers indicate p < 0.05
